# Supplementary material for: Unexpected species diversity of Malagasy primates (Lepilemur spp.) in the same biogeographical zone: a morphological and molecular approach with the description of two new species
Source: BMC Evol Biol. 2007 May 31;7:83. doi: 10.1186/1471-2148-7-83 (PMC1913500; doi:10.1186/1471-2148-7-83)
Supplement: Additional file 1 — Diagnostic sites of the Cytochrome B region for each terminal clade. Dashes (-) indicate deletions. Points (.) indicate identical bases. [file 1471-2148-7-83-S1.xls]

## Sheet: additional file 1
Additional file 1: Diagnostic sites of the Cytochrome B region for each terminal clade.
															1	1	1	1	1	1	1	1	1	2	2	2	2	2	2	2	2	2	2	2	3	3	3	3	3	3	3	3	3	3	3	3
		1	2	2	3	3	3	4	5	6	7	7	8	9	0	3	4	4	5	6	7	7	8	0	0	0	1	2	3	4	4	5	9	9	0	0	1	1	2	2	2	3	3	3	4	4
	3	9	3	4	5	8	9	5	6	8	1	4	6	3	9	7	0	6	5	7	3	9	5	0	4	5	8	4	7	2	8	4	0	5	0	8	4	5	0	5	6	0	3	9	0	1	Sum
L. mustelinus	A	A	A	C	C	T	A	C	C	C	T	T	A	C	C	T	A	T	C	C	C	T	A	C	G	T	C	C	A	C	A	A	T	C	C	C	T	C	C	T	C	T	C	A	C	A
L. ankaranensis	.	.	.	.	.	.	.	.	.	.	.	.	.	.	.	.	.	.	.	.	.	.	.	.	.	.	.	.	.	.	.	.	.	.	.	.	.	.	G	.	.	.	.	.	.	.	1
L. dorsalis	.	.	.	.	.	.	.	.	.	.	.	.	.	.	.	.	.	.	.	.	.	.	.	.	.	.	.	.	.	.	.	.	.	.	.	.	.	.	.	.	.	.	.	.	.	.	0
L. sahamalazensis	.	.	.	.	A	.	.	.	.	.	.	.	.	.	.	.	.	.	.	T	T	.	G	.	.	.	.	.	.	.	C	.	.	.	T	.	.	.	.	C	.	.	.	.	.	.	7
L. manasamody	.	.	.	.	.	.	.	.	.	.	.	.	G	.	.	.	G	.	.	.	.	.	.	.	.	.	.	.	.	.	.	.	.	.	.	.	.	.	.	.	.	.	.	.	.	.	2
L. edwardsi	.	.	.	.	.	.	.	.	.	.	.	.	.	.	.	.	.	.	.	.	.	.	.	.	.	.	.	.	G	.	.	.	.	.	.	.	.	.	.	.	.	.	.	.	.	.	1
L. otto	.	.	.	.	.	.	.	.	.	.	.	.	.	.	.	.	.	.	.	.	.	.	.	.	.	.	.	.	.	.	.	.	.	.	.	.	.	.	.	.	.	.	.	.	.	.	0
L. ruficaudatus	G	G	G	T	.	.	.	.	.	T	.	.	.	.	.	.	.	.	A	.	.	.	.	T	.	.	T	.	.	.	.	.	.	.	.	.	.	.	.	.	.	.	.	.	.	.	8
L. aeeclis	.	.	.	.	.	.	G	T	.	.	.	.	.	.	.	.	.	C	.	.	.	.	.	.	.	.	.	.	C	T	.	G	.	T	.	T	.	.	.	.	A	.	.	.	.	G	10
Dashes (-) indicate deletions. Points (.) indicate identical bases.
