# Supplementary material for: Unexpected species diversity of Malagasy primates (Lepilemur spp.) in the same biogeographical zone: a morphological and molecular approach with the description of two new species
Source: BMC Evol Biol. 2007 May 31;7:83. doi: 10.1186/1471-2148-7-83 (PMC1913500; doi:10.1186/1471-2148-7-83)
Supplement: Additional file 2 — Diagnostic sites of the ND4 region for each terminal clade. Dashes (-) indicate deletions. Points (.) indicate identical bases. [file 1471-2148-7-83-S2.xls]

## Sheet: Additional file 2
Additional file 2: Diagnostic sites of the ND4 region for each terminal clade.
																	1	1	1	1	1	1	2	2	2	2	2	2	2	2	2	2	2	3	3	3	3	3	3	3	3	4	4	4	4	4	4	4	4
	1	1	3	3	4	4	4	5	5	5	5	5	6	6	7	7	1	2	3	3	6	7	0	0	1	1	5	6	8	9	9	9	9	0	0	1	2	3	3	4	8	0	3	4	5	5	6	6	6
	0	2	0	9	2	3	8	0	3	4	5	7	3	4	5	8	2	3	1	2	2	1	1	4	4	5	5	7	8	1	2	6	7	6	7	2	7	3	4	6	1	1	4	6	3	9	1	4	8
L. mustelinus	C	T	T	A	A	A	C	T	C	C	G	C	C	C	C	T	G	A	A	A	A	C	A	C	C	T	C	A	A	A	A	T	G	G	G	C	A	C	A	C	A	T	-	C	T	T	C	C	C
L. ankaranensis	.	.	.	.	.	.	.	.	.	.	.	.	.	.	.	.	.	.	.	.	.	.	.	.	.	.	.	.	.	G	.	.	.	.	.	.	.	.	.	.	.	.	.	.	.	.	.	.	.
L. dorsalis	.	.	.	.	.	.	.	.	.	.	.	.	.	.	.	.	.	.	.	.	.	.	.	.	.	.	.	.	.	.	.	.	.	.	.	.	.	.	.	.	.	.	.	.	.	.	.	.	.
L. sahamalazensis	.	.	.	.	.	.	.	.	.	.	.	.	.	.	.	.	.	.	G	.	.	.	.	.	.	.	.	.	T	.	.	.	.	.	.	.	.	.	.	.	.	.	.	.	.	.	.	.	T
L. manasamody	.	.	.	.	.	.	.	.	.	.	.	.	.	.	.	.	.	.	.	.	.	T	G	.	.	.	.	.	.	.	.	.	.	.	.	.	.	A	.	.	.	.	.	.	.	.	.	.	.
L. edwardsi	.	.	.	.	.	.	.	.	.	.	.	.	.	.	.	.	.	.	.	.	.	.	.	.	.	.	.	.	.	.	.	.	.	.	.	.	.	.	.	.	.	.	.	.	.	.	.	.	.
L. otto	.	.	.	.	G	.	.	.	.	.	.	T	.	.	.	.	.	G	.	.	.	.	.	.	.	.	A	.	.	.	.	.	.	C	.	.	.	.	.	.	.	.	.	.	.	.	.	.	.
L. ruficaudatus	.	.	G	G	.	G	.	.	.	A	.	.	.	.	.	.	A	.	.	.	T	.	.	.	.	.	.	.	.	.	G	.	.	.	.	T	G	.	.	.	G	.	.	.	.	.	T	.	.
L. aeeclis	.	.	.	.	.	.	.	.	.	T	.	.	.	.	.	.	.	.	.	.	.	.	.	.	T	C	.	G	.	.	.	.	.	.	.	.	.	.	.	.	.	.	.	.	.	.	.	T	.
Dashes (-) indicate deletions. Points (.) indicate identical bases.
[truncated: 27 more columns]
