# Supplementary material for: Unexpected species diversity of Malagasy primates (Lepilemur spp.) in the same biogeographical zone: a morphological and molecular approach with the description of two new species
Source: BMC Evol Biol. 2007 May 31;7:83. doi: 10.1186/1471-2148-7-83 (PMC1913500; doi:10.1186/1471-2148-7-83)
Supplement: Additional file 3 — Diagnostic sites of the D-loop region for each terminal clade. Dashes (-) indicate deletions. Points (.) indicate identical bases. [file 1471-2148-7-83-S3.xls]

## Sheet: Sheet1
Additional file 3: Diagnostic sites of the D-loop region for each terminal clade.
									1	1	1	1	1	1	1	1	1	1	1	2	2	2	2	2	2	2	2	2	3	3
	2	2	2	2	7	7	7	8	2	2	5	5	5	5	6	6	8	9	9	0	2	6	7	7	7	8	8	9	5	6
	0	2	3	4	5	7	8	0	2	3	1	5	6	7	5	6	1	1	5	8	2	0	2	3	9	1	3	1	8	0	Sum
L. mustelinus	A	G	C	C	C	A	T	A	C	T	C	A	A	A	A	A	A	T	T	C	A	T	T	C	A	T	T	T	C	C
L. ankaranensis	.	.	.	.	.	.	.	.	.	.	.	.	.	.	.	.	.	.	.	.	.	.	.	.	.	.	.	.	.	.	0
L. dorsalis	.	.	.	.	.	.	.	.	.	.	.	.	.	.	.	.	.	.	.	.	.	.	.	.	.	.	C	.	.	.	1
L. sahamalazensis	.	.	.	.	.	.	.	.	.	.	.	.	.	.	C	.	.	.	.	.	.	.	.	.	.	G	.	.	.	.	2
L. manasamody	.	.	.	.	G	.	.	.	.	.	.	.	G	.	.	.	.	.	.	.	.	.	.	.	.	.	.	.	.	.	2
L. edwardsi	.	.	.	.	.	.	.	.	.	.	.	.	.	.	.	.	.	.	.	.	.	.	.	.	.	.	.	.	.	.	0
L. otto	C	A	T	.	.	.	.	.	.	.	.	.	.	.	.	.	.	.	.	.	.	.	.	.	.	.	.	.	.	.	3
L. ruficaudatus	.	.	.	.	.	.	.	.	.	.	.	.	.	.	.	.	.	.	.	.	.	.	.	.	.	.	.	.	.	.	0
L. aeeclis	.	.	.	.	.	.	.	.	T	.	.	.	.	.	.	.	G	.	.	.	T	.	.	.	.	.	.	.	.	.	3
Dashes (-) indicate deletions. Points (.) indicate identical bases.
